# Supplementary material for: SUMOylation Potentiates ZIC Protein Activity to Influence Murine Neural Crest Cell Specification
Source: Int J Mol Sci. 2021 Sep 28;22(19):10437. doi: 10.3390/ijms221910437 (PMC8509024; doi:10.3390/ijms221910437)
Supplement: Supplementary file 1 [file ijms-22-10437-s001.zip]

Archive with 1 entries (1 files):
- ijms-1387915-supplementary.pdf
